# Supplementary material for: Machine Learning as a Tool for Early Detection: A Focus on Late-Stage Colorectal Cancer across Socioeconomic Spectrums
Source: Cancers (Basel). 2024 Jan 26;16(3):540. doi: 10.3390/cancers16030540 (PMC10854986; doi:10.3390/cancers16030540)
Supplement: Supplementary file 1 [file cancers-16-00540-s001.zip]

Archive with 1 entries (1 files):
- cancers-2825773-supplementary.pdf
